# Supplementary material for: Computed Tomography Patterns of Pneumocystis jirovecii Pneumonia According to Immune Status
Source: Diagnostics (Basel). 2026 May 22;16(11):1593. doi: 10.3390/diagnostics16111593 (PMC13256207; doi:10.3390/diagnostics16111593)
Supplement: Supplementary file 1 [file diagnostics-16-01593-s001.zip]

Archive with 1 entries (1 files):
- diagnostics-4242411-supplementary.pdf
